# Supplementary material for: Medication Adherence in Medicare-Enrolled Older Adults with Chronic Obstructive Pulmonary Disease before and during the COVID-19 Pandemic
Source: J Clin Med. 2022 Nov 26;11(23):6985. doi: 10.3390/jcm11236985 (PMC9741303; doi:10.3390/jcm11236985)
Supplement: Supplementary file 1 [file jcm-11-06985-s001.zip]

Archive with 1 entries (1 files):
- jcm-2012861-supplementary.pdf
